# Supplementary material for: Active behavior of triple-negative breast cancer with adipose tissue invasion: a single center and retrospective review
Source: BMC Cancer. 2021 Apr 20;21:434. doi: 10.1186/s12885-021-08147-2 (PMC8056529; doi:10.1186/s12885-021-08147-2)
Supplement: Supplementary file 1 — Additional file 1. [file 12885_2021_8147_MOESM1_ESM.xls]

## Sheet: Sheet1
H11-01	146	2	146	2	146	2	f	-	+	0	1	63	2.5	0	0	2	.	A
H11-02	33	1	122	1	122	1	f	+	+	0	2	52	2	0	0	1	27.1	A
H11-03	236	2	236	2	236	2	g	-	-	0	1	62	0.9	0	0	1	20.9	B
H11-04	193	1	244	2	244	2	f	+	+	1	2	63	1.5	1	18	3	29.3	A
H11-05	116	2	116	2	116	2	g	-	-	0	3	43	0.6	0	0	1	24.3	C
H11-06	240	2	240	2	240	2	g	-	-	0	3	43	1.6	0	0	1	24.1	C
H11-07	114	1	170	1	170	1	f	+	+	1	2	47	1.6	0	0	1	21.9	A
H11-08	171	2	171	2	171	2	g	+	+	0	1	72	1	0	0	1	21.1	.
H11-12	113	2	113	2	113	2	f	-	+	0	2	74	1.5	1	1	2	21.8	A
H11-14	238	2	238	2	238	2	f	+	+	0	2	49	0.3	0	0	1	22.8	A
H11-17	165	2	165	2	165	2	f	+	+	1	3	76	2.5	1	1	2	24.4	A
H11-19	56	1	58	1	58	1	f	+	+	1	3	58	2	1	16	3	26.4	A
H11-20	152	2	152	2	152	2	f	+	+	0	3	72	1.5	0	0	1	.	A
H11-21	73	1	100	1	100	1	f	-	+	1	2	46	2	1	4	3	20.3	A
H11-22	138	1	237	2	237	2	f	+	.	0	3	46	1.5	0	0	1	.	A
H11-23	206	2	206	2	206	2	f	+	-	0	1	60	1.3	0	0	1	25	A
H11-25	14	1	38	1	38	1	f	-	.	0	3	55	2.6	1	5	3	23.8	B
H11-27	134	2	134	2	134	2	f	+	.	0	1	58	0.9	0	0	1	28.4	A
H11-28	.	.	.	.	.	.	f	.	.	1	3	51	4.6	1	15	3	.	.
H11-29	232	2	232	2	232	2	g	-	-	0	3	47	1	0	0	1	26	B
H11-31	182	2	182	2	182	1	f	+	+	1	2	83	1.2	0	0	1	21.9	A
H11-32	198	2	198	2	198	2	f	+	.	0	2	38	2.4	1	1	2	39.3	A
H11-33	227	2	227	2	227	2	f	-	.	0	3	59	2.3	0	0	2	28.1	B
H11-34	214	2	214	2	214	2	g	-	.	0	2	52	0.4	0	0	1	17.7	B
H11-35	235	2	235	2	235	2	f	+	.	1	2	49	1.5	1	6	3	22.2	A
H11-36	54	2	54	2	54	2	g	.	.	0	1	49	0.4	0	0	1	19.2	.
H11-37	212	2	212	2	212	2	f	+	.	0	1	70	1.3	0	0	1	24.8	A
H11-38	228	2	228	2	228	2	f	+	+	1	1	50	4.1	1	22	3	20.2	A
H12-02	39	1	102	1	102	1	f	+	-	1	1	65	1.5	1	9	3	21.2	A
H12-03	231	2	231	2	231	2	f	+	-	0	1	63	1.1	0	0	1	25.3	A
H12-06	217	2	217	2	217	2	f	+	+	1	2	56	1.6	1	8	3	27.4	D
H12-07	4	1	54	1	54	1	f	+	+	1	3	55	5.4	1	不明		20.8	A
H12-08	23	1	59	1	59	1	f	-	-	0	1	66	2.2	1	20	3	.	B
H12-09	230	2	230	2	230	2	f	+	+	0	1	59	1.6	0	0	1	21.5	A
H12-10	198	2	198	2	198	2	f	-	+	1	3	47	2.1	0	0	2	24.5	A
H12-11	19	1	30	1	30	1	f	+	-	1	2	53	1.8	1	4	3	25.1	A
H12-13	118	1	165	1	165	1	f	-	-	1	3	41	2.6	1	2	2	22.3	B
H12-14	42	2	42	2	42	2	f	+	+	0	2	51	2	0	0	1	27.6	A
H12-17	192	2	192	2	192	2	g	-	-	0	3	62	0.9	0	0	1	21.2	B
H12-18	64	2	64	2	64	2	f	+	+	0	2	70	1.4	1	1	2	24.6	A
H12-19	37	1	128	1	128	1	f	-	-	0	1	67	1.5	1	4	3	20.8	B
H12-20	122	1	128	1	128	1	f	+	+	0	2	62	1.5	0	0	1	20	A
H12-21	23	1	59	1	59	1	f	+	+	1	1	53	2.2	0	0	2	18.5	D
H12-22	213	2	213	2	213	2	f	-	-	0	3	49	2.1	0	0	2	22.9	C
H12-24	206	2	206	2	206	2	f	-	-	1	3	65	4.5	0	0	2	.	B
H12-25	77	1	204	2	204	2	f	+	+	0	1	45	1.6	1	1	2	22.3	A
H12-26	63	1	112	1	112	1	f	+	+	1	3	49	1.8	1	2	2	26.7	A
H12-27	132	2	132	2	132	2	f	-	-	0	3	75	2.2	0	0	2	22.2	B
H12-28	214	2	214	2	214	2	f	+	+	0	2	75	2.4	1	2	2	23.8	A
H12-29	12	1	15	1	15	1	f	+	-	0	1	75	2.4	1	14	3	.	A
H12-30	3	1	17	1	17	1	f	-	-	0	2	61	1.9	1	19	3	.	C
H12-31	72	2	72	2	72	2	f	-	+	0	1	52	1.8	0	0	1	25.4	A
H12-32	49	2	49	2	49	2	f	+	+	0	2	56	1.6	1	1	2	26.5	A
H12-33	35	1	126	1	126	1	f	+	+	0	1	43	1.5	1	2	2	33.8	A
H12-34	63	2	63	2	63	2	g	-	-	0	1	56	0.1	.	.		15.2	B
H12-35	130	2	130	2	130	2	g	-	-	0	3	40	0.1	0	0	1	24.1	C
H12-36	226	2	226	2	226	2	f	-	+	1	1	52	2.3	1	2	2	31.6	A
H12-37	24	2	24	2	24	2	f	+	+	1	3	80	3	.	.		.	A
H12-39	53	1	176	1	176	1	f	+	+	0	1	60	2.4	1	14	3	22.7	D
H12-40	98	1	101	2	101	2	f	+	+	0	1	45	1.8	0	0	1	28.5	A
H12-41	.	.	35	1	35	1	f	-	-	1	1	42	7.3	1	8	3	.	B
H12-43	60	1	88	1	88	1	f	+	+	0	2	47	2.2	0	0	2	25.1	A
H12-44	69	2	69	2	69	2	g	-	-	0	3	48	1.6	0	0	1	.	B
H12-45	33	1	54	2	54	2	f	+	-	1	3	67	2.4	1	11	3	.	A
H12-47	162	2	162	2	162	2	f	+	+	0	1	63	0.9	0	0	1	23.8	A
H12-48	224	2	224	2	224	2	f	+	+	1	1	42	1.6	1	1	2	22.2	A
H12-49	218	2	218	2	218	2	f	-	-	0	3	58	1.5	0	0	1	23	B
H12-50	223	2	223	2	223	2	f	-	-	0	1	64	1.7	0	0	1	23.2	B			2008(h20)/6局所再発op
H12-51	46	1	87	1	87	1	f	-	-	0	2	57	2.5	1	4	3	22.3	B
H12-52	221	2	221	2	221	2	f	+	+	0	2	48	2.1	1	1	2	21.6	A
H12-54	180	2	180	2	180	2	f	+	+	1	1	62	1.7	0	0	1	23.9	A
H12-56	209	2	209	2	209	2	f	-	+	0	1	47	0.3	0	0	1	21.3	A
H12-57	136	2	136	2	136	2	f	+	+	0	1	50	1.4	0	0	1	19.3	A
H12-58	152	2	152	2	152	2	f	+	+	0	1	68	1	0	0	1	20.9	A
H13-02	50	2	50	2	50	1	f	+	+	0	2	77	2.4	1	2	2	20	A
H13-03	220	2	220	2	220	2	f	+	+	0	1	48	1.4	0	0	1	24.5	A
H13-06	84	1	99	1	99	1	f	+	+	0	3	64	3.3	1	2	2	27.2	A
H13-07	72	1	72	2	72	2	f	+	-	1	3	81	2.5	0	0	2	22.3	D
H13-08	214	2	214	2	214	2	f	-	-	1	1	55	1.3	1	3	2	31.2	B
H13-09	49	2	49	2	49	2	f	+	+	0	1	78	1.1	1	1	2	25.1	A
H13-10	70	1	125	1	125	1	f	-	-	0	2	53	1.3	1	1	2	24.9	B
H13-11	93	1	132	2	132	1	f	-	-	0	1	41	6.5	1	8	3	16.7	B
H13-13	194	2	194	2	194	2	f	+	+	1	2	50	1.6	0	0	1	25.6	A
H13-14	66	1	127	1	127	1	f	+	+	1	2	32	2.1	1	7	3	24.5	A
H13-16	52	1	112	1	112	1	f	+	+	1	3	46	2.8	1	20	3	24.5	A
H13-17	181	2	181	2	181	2	f	-	+	0	1	51	1.8	0	0	1	26.7	A
H13-19	49	1	74	1	74	1	g	-	-	0	3	51	1.5	1	1	2	20	B
H13-20	215	2	215	2	215	2	f	-	+	1	1	44	1.6	1	8	3	22.7	A
H13-21	216	2	216	2	216	2	f	+	+	0	3	61	1.6	1	4	3	27.5	A
H13-22	27	1	139	1	139	1	f	-	+	0	2	56	2.2	1	18	3	22.9	A
H13-23	67	2	67	2	67	2	f	+	+	0	1	58	1.4	0	0	1	26	A
H13-24	171	2	171	2	171	2	f	-	-	0	1	47	0.9	0	0	1	19.3	B
H13-26	204	2	204	2	204	2	f	-	-	0	2	58	3.1	0	0	2	26.5	B
H13-27	37	2	85	2	85	2	g	+	+	0	2	82	0.9	0	0	1	18.9	A
H13-28	103	2	103	2	103	2	f	-	-	1	2	40	2.2	1	16	3	22.7	B
H13-29	194	2	194	2	194	2	f	-	-	0	3	73	1.8	1	5	3	29	B
H13-31	122	2	122	2	122	2	f	+	-	0	2	50	1.2	0	0	1	19.5	A
H13-32	206	2	206	2	206	2	f	+	+	0	1	67	1.3	1	1	2	26	A
H13-33	14	1	21	1	21	1	f	-	-	1	2	61	2	1	3	2	23.9	B
H13-34	207	2	207	2	207	2	f	-	-	0	2	46	1	0	0	1	24	B
H13-36	39	1	146	1	146	1	f	+	+	1	3	53	1.6	1	7	3	30	A
H13-37	19	1	33	1	33	1	f	-	-	1	3	77	1.2	1	1	2	24.1	B
H13-38	107	2	107	2	107	2	f	+	-	0	1	82	2.7	0	0	2	22	A
H13-39	112	1	170	1	170	1	f	+	-	0	3	64	4	0	0	2	20.8	A
H13-40	193	2	193	2	193	2	g	+	+	0	1	54	0.7	0	0	1	24.5	A
H13-41	73	2	73	2	73	2	f	+	+	0	2	66	3.2	0	0	2	23.1	A
H13-43	208	2	208	2	208	2	f	+	+	0	1	56	2.6	0	0	2	25.2	A
H13-44	204	2	204	2	204	2	f	+	+	1	1	51	2.3	1	2	2	29.4	A
H13-47	211	2	211	2	211	2	f	+	-	0	3	72	2	1	1	2	31.2	D
H13-48	211	2	211	2	211	2	f	+	+	0	1	47	0.7	0	0	1	18	A
H13-49	41	1	43	1	43	1	f	-	-	1	3	49	6.5	1	1	3	37.8	B
H13-50	64	2	64	2	64	2	f	+	+	0	1	49	2.9	0	0	2	24.4	A
H13-51	166	2	166	2	166	2	f	-	-	0	3	63	2	0	0	1	24.4	B
H13-52	203	2	203	2	203	2	f	+	+	1	1	45	1.2	0	0	1	21.2	A
H13-53	204	2	204	2	204	2	f	+	+	0	3	69	2.5	0	0	2	23.5	A
H13-56	167	1	210	2	210	2	f	+	+	0	2	51	1.8	0	0	1	24.7	A
H13-57	201	2	201	2	201	2	f	+	+	1	2	41	1.4	0	0	1	14.2	A
H13-58	208	2	208	2	208	2	f	-	+	0	3	46	1.5	0	0	1	18.8	A
H14-02	207	2	207	2	207	2	f	+	+	0	1	51	1.5	0	0	1	20.8	A
H14-03	205	2	205	2	205	2	g	-	-	0	2	34	0.1	0	0	1	19.6	C
H14-04	208	2	208	2	208	2	g	+	+	0	2	45	0.1	0	0	1	27.8	A
H14-05	208	2	208	2	208	2	f	+	+	1	2	40	.	1	3		18.6	A
H14-06	208	2	208	2	208	2	f	+	+	0	3	60	2.9	0	0	2	25.6	A
H14-07	207	2	207	2	207	2	f	+	+	1	1	52	1.7	1	3	2	18.8	A
H14-08	199	2	199	2	199	2	f	+	+	0	1	50	1.8	1	1	2	24.1	A
H14-09	92	2	92	2	92	2	f	+	-	0	1	77	1.7	1	1	2	19.7	A
H14-10	204	2	204	2	204	2	f	+	+	0	3	64	2.8	0	0	2	25.2	A
H14-11	179	2	179	2	179	2	f	-	-	0	3	66	1.2	0	0	1	21.9	B
H14-13	206	2	206	2	206	2	f	+	+	1	3	53	3.3	1	1	2	24.2	A
H14-14	55	2	124	2	124	2	f	+	+	0	1	48	1	0	0	1	26.4	A
H14-15	203	2	203	2	203	2	g	+	+	1	1	57	0.8	1	1	2	25.3	A
H14-16	171	2	171	2	171	2	f	+	-	0	3	67	2.2	0	0	2	24.3	A
H14-17	193	2	193	2	193	2	g	+	-	0	2	56	1.3	0	0	1	25.1	A
H14-19	91	1	149	1	149	1	f	+	-	1	1	39	0.7	1	4	3	21.9	A
H14-21	142	2	142	2	142	2	f	+	+	0	1	77	1.3	0	0	1	30.7	A
H14-22	14	2	14	2	14	2	f	+	+	0	1	79	1.6	0	0	1	15.8	A
H14-23	56	1	167	1	167	1	f	+	+	1	3	51	2.6	1	7	3	21.9	D
H14-24	43	2	43	2	43	2	g	-	-	0	3	51	0.1	0	0	1	23	C
H14-25	76	2	76	2	76	2	g	+	+	0	1	77	0.2	0	0	1	20	A
H14-26	171	2	171	2	171	2	f	+	-	0	1	46	0.7	0	0	1	19.5	A
H14-27	177	2	177	2	177	2	g	+	+	0	1	70	0.9	0	0	1	22.5	A
H14-28	202	2	202	2	202	2	f	+	+	0	2	64	1.3	1	2	2	21.3	A
H14-29	155	1	203	2	203	2	f	+	+	0	2	72	2.3	0	0	2	27.8	A
H14-30	172	2	172	2	172	2	f	+	-	0	2	63	1.5	0	0	1	19	A
H14-33	202	2	202	2	202	2	f	+	+	0	2	41	2.7	1	1	2	18.6	A
H14-36	137	2	137	2	137	2	f	+	+	0	2	70	1.3	0	0	1	20.8	D
H14-37	201	2	201	2	201	2	f	+	+	1	2	51	1	0	0	1	21.8	A
H14-39	19	1	78	1	78	1	f	-	-	1	2	52	2	1	18	3	32.5	B
H14-40	101	1	184	2	184	1	f	+	+	0	2	68	1.5	0	0	1	28.1	A
H14-41	115	2	115	2	115	2	f	-	-	0	2	69	2.5	0	0	2	21.6	B
H14-43	87	2	87	2	87	2	f	-	-	1	2	45	1.4	0	0	1	23.8	C
H14-46	200	2	200	2	200	2	f	-	-	0	3	56	1.5	1	2	2	27.3	C
H14-48	199	2	199	2	199	2	g	+	+	1	3	42	1.5	1	5	3	22.7	D
H14-49	199	2	199	2	199	2	g	+	+	0	1	44	1.1	0	0	1	27.6	A
H14-51	56	2	56	2	56	2	f	+	+	0	2	44	1.4	0	0	1	21.4	A
H14-54	186	2	186	2	186	2	f	-	-	0	3	47	3.4	1	2	2	19	B
H15-01	97	1	97	2	97	2	f	-	-	0	2	65	1.6	0	0	1	22.7	B
H15-02	128	2	128	2	128	2	f	+	+	0	1	54	1	0	0	1	25.2	A
H15-03	196	2	196	2	196	2	g	+	+	0	1	61	1.2	0	0	1	23.5	A
H15-04	25	1	58	1	58	1	g	+	+	1	3	37	1.6	.	.		22.5	D
H15-05	196	2	196	2	196	2	f	+	+	0	2	60	2.6	0	0	2	25.7	A
H15-06	195	2	195	2	195	2	f	+	+	1	3	49	2.3	1	1	2	18.8	A
H15-07	190	2	190	2	190	2	f	+	+	1	1	52	3.8	0	0	2	26.3	A
H15-08	50	1	55	1	55	1	f	-	-	1	3	50	1.7	1	4	3	20.3	B
H15-09	16	2	16	2	16	2	f	+	+	0	1	87	1.4	.	.		20	A
H15-10	191	2	191	2	191	2	g	-	-	0	3	57	1.1	0	0	1	32.9	B
H15-12	189	2	189	2	189	2	f	+	+	0	3	48	2.1	1	2		23.8	D
H15-14	194	2	194	2	194	2	f	+	+	0	3	46	3.9	0	0	2	20.7	A
H15-15	188	2	188	2	188	2	f	+	+	0	1	50	1	1	1	2	18.5	A
H15-16	182	2	182	2	182	2	g	+	+	0	1	40	0.1	0	0	1	23.3	A
H15-17	194	2	194	2	194	2	f	-	-	0	3	62	2.4	1	1	2	22.2	C
H15-18	191	2	191	2	191	2	f	+	+	0	2	39	1.9	0	0	1	24.3	A
H15-19	184	2	184	2	184	2	f	-	-	1	3	56	2.5	1	1	2	22.6	B
H15-20	188	2	188	2	188	2	f	+	-	1	1	53	1.4	0	0	1	20.1	D
H15-21	119	2	119	2	119	1	g	-	-	0	2	71	0.2	0	0	1	36.5	C
H15-22	81	1	81	2	81	1	f	+	+	0	1	86	1.3	0	0	1	25.6	A
H15-25	192	2	192	2	192	2	f	+	+	0	1	44	1.2	0	0	1	19.9	A
H15-27	46	2	46	2	46	2	f	+	-	1	1	87	5.1	1	1	3	28.1	A
H15-28	74	1	107	1	107	1	g	+	-	0	2	57	0.2	0	0	1	19.1	A
H15-29	191	2	191	2	191	2	f	+	+	0	1	33	1.7	0	0	1	22.1	A
H15-31	191	2	191	2	191	2	f	+	-	1	3	48	2.3	1	2	2	20.1	A
H15-32	79	1	117	1	117	1	f	+	+	0	2	81	1.6	1	4	3	25.2	A
H15-37	188	2	188	2	188	2	g	-	-	0	3	55	1.8	0	0	1	18.8	C
H15-38	189	2	189	2	189	2	f	+	+	0	1	46	1.4	1	2	2	20.1	A
H15-39	186	2	186	2	186	2	g	+	+	0	1	39	0.8	0	0	1	21.7	A
H15-40	14	1	25	1	25	1	f	-	-	0	3	55	1.4	0	0	1	30.7	B
H15-41	133	2	133	2	133	2	f	+	-	0	1	63	5.5	0	0	2	22.6	A
H15-42	132	2	132	2	132	2	g	+	+	0	1	53	0.5	0	0	1	21.6	A
H15-43	188	2	188	2	188	2	f	-	-	0	3	53	1.5	0	0	1	24.6	B
H15-44	188	2	188	2	188	2	f	+	+	0	3	42	1.1	0	0	1	21.2	A
H15-45	186	2	186	2	186	2	g	-	-	0	3	26	1.1	0	0	1	23.4	B
H15-46	42	1	81	2	81	2	f	+	+	0	2	61	1.9	1	1	2	21.5	A
H15-47	188	2	188	2	188	2	f	+	+	0	1	39	1.2	0	0	1	22.7	A
H15-51	34	1	64	1	64	1	f	-	-	1	3	38	1.5	0	0	1	18.9	B
H15-55	181	2	181	2	181	2	f	+	+	0	2	48	2	0	0	1	22.3	A
H15-56	162	2	162	2	162	2	f	+	-	0	1	72	1.3	0	0	1	23.6	A
H15-57	186	2	186	2	186	2	f	-	-	0	3	55	1	0	0	1	19.4	C
H15-58	119	2	119	2	119	2	f	+	+	0	2	78	1.1	0	0	1	21.9	A
H15-59	175	2	175	2	175	2	f	+	+	0	3	45	1.1	0	0	1	34	A
H15-60	51	2	51	2	51	2	g	+	+	1	2	49	0.2	1	3	2	25.5	A
H15-61	93	1	157	1	157	1	f	+	+	0	2	47	2.3	1	5	3	17.1	A
H16-01	185	2	185	2	185	2	f	+	+	0	1	45	1	0	0	1	19.9	A
H16-05	161	2	161	2	161	2	g	+	-	0	3	40	0.1	0	0	1	20.8	D
H16-06	37	1	93	1	93	1	f	+	+	1	2	36	1.5	1	3	2	22.2	A
H16-07	145	1	184	2	184	2	f	+	+	0	3	43	1.8	1	3	2	29.9	A
H16-08	184	2	184	2	184	2	f	+	+	1	2	47	1.6	0	0	1	22.2	A
H16-09	77	2	77	2	77	2	f	+	+	0	2	60	1.5	0	0	1	22.9	A
H16-10	175	2	175	2	175	2	f	+	+	0	2	46	1.3	0	0	1	22.7	A
H16-11	17	1	183	2	183	2	f	-	-	1	3	67	1.2	1	3	2	21.4	B
H16-12	18	1	28	1	28	1	f	+	-	0	3	83	2	0	0	1	26.8	A
H16-13	181	2	181	2	181	2	f	+	+	1	2	43	1.5	1	6	3	20.3	A
H16-17	180	2	180	2	180	2	f	+	-	0	2	64	1	0	0	1	24.1	A
H16-18	180	2	180	2	180	2	f	+	-	1	2	57	1.6	0	0	1	18.5	A
H16-20	67	1	134	1	134	1	f	+	-	0	3	45	1.5	0	0	1	21.6	A
H16-21	176	1	176	2	176	1	f	+	-	0	2	78	2.1	0	0	2	25.7	A
H16-22	181	2	181	2	181	2	f	+	+	0	2	52	2.9	1	1	2	24	A
H16-23	181	2	181	2	181	2	f	+	+	0	1	45	1	0	0	1	23.7	A
H16-24	118	1	121	1	121	1	f	+	-	0	1	59	1.7	0	0	1	28.4	A
H16-25	172	2	172	2	172	2	f	+	+	0	2	53	1.1	0	0	1	21.2	A
H16-26	137	2	137	2	137	2	f	+	-	0	2	64	1.4	0	0	1	19.7	A
H16-28	.	.	18	1	18	1	f	+	-	1	1	86	8.6	1	12	3	26.3	A
H16-29	139	2	139	2	139	1	f	+	-	0	2	72	1.3	1	9	3	29.2	A
H16-30	26	2	26	2	26	2	f	+	+	0	2	43	0.7	0	0	1	23.5	A
H16-31	172	2	172	2	172	2	f	+	+	0	1	48	1.5	1	3	2	20.4	A
H16-34	179	2	179	2	179	2	f	+	-	0	3	69	2.5	0	0	2	31.6	D
H16-35	60	1	125	2	125	2	f	+	+	0	1	83	3	1	4	3	20.5	A
H16-36	172	2	172	2	172	2	f	+	-	0	2	76	1.4	0	0	1	20.7	A
H16-37	179	2	179	2	179	2	f	-	-	0	3	54	1.2	0	0	1	21.6	B
H16-39	99	2	99	2	99	2	f	+	+	1	1	45	2.2	1	1	2	20.6	A
H16-40	91	1	174	2	174	2	f	+	+	1	2	52	1.5	1	2	2	23.1	A
H16-42	179	2	179	2	179	2	f	-	-	0	3	57	1.2	0	0	1	24.3	B
H16-43	37	2	37	2	37	2	g	-	-	0	3	53	1.3	0	0	1	18.3	B
H16-44	175	2	175	2	175	2	f	+	+	0	2	43	1.2	0	0	1	21.8	A
H16-45	176	2	176	2	176	2	f	+	+	0	3	44	3.5	0	0	2	20.2	A
H16-47	64	2	64	2	64	2	f	+	+	0	2	44	1.3	0	0	1	23.4	A
H16-52	169	2	169	2	169	2	g	+	+	0	3	44	1.3	0	0	1	20.7	A
H16-53	169	2	169	2	169	2	f	-	-	0	3	62	1.5	0	0	1	22.2	B
H16-55	169	2	169	2	169	2	f	+	+	0	1	52	0.5	0	0	1	24.9	A
H16-57	120	2	120	2	120	2	f	+	-	0	2	78	2.2	0	0	2	21.2	A
H16-58	110	2	110	2	110	2	f	+	-	0	1	72	1.2	1	3	2	34.6	A
H16-59	60	2	60	2	60	2	f	+	+	0	3	65	2.3	1	1	2	29.8	A
H16-61	113	2	113	2	113	2	g	+	+	0	3	78	0.6	0	0	1	19.2	A
H16-63	169	2	169	2	169	2	f	-	-	0	3	54	2.2	1	2	2	22.7	C
H16-64	12	1	13	1	13	1	f	-	-	0	3	49	1.7	1	3	2	20.6	C
H17-01	159	2	159	2	159	2	f	+	-	0	1	69	0.8	0	0	1	19.8	A
H17-02	37	2	37	2	37	2	f	+	+	1	3	58	1	0	0	1	22.9	A
H17-03	173	2	173	2	173	2	f	+	+	0	2	57	0.9	0	0	1	18.5	A
H17-04	170	2	170	2	170	2	f	+	-	0	1	46	0.8	0	0	1	18.8	A
H17-05	163	1	173	2	173	2	f	+	+	1	1	42	2.4	0	0	2	18.4	A			右（同側）局所再発op 2018/8骨メタ
H17-06	96	2	96	2	96	2	f	+	-	0	3	63	2.7	0	0	2	23	A
H17-08	171	2	171	2	171	2	f	+	+	0	2	41	2.5	1	7	3	24.8	A
H17-09	172	2	172	2	172	2	f	+	+	1	2	38	1.1	1	3	2	17.6	A
H17-10	164	2	164	2	164	2	f	+	+	0	3	49	2.1	1	1	2	30.1	A
H17-11	.	.	.	.	.	.	f	+	+	1	3	72	2.2	0	0	2	24.7	A
H17-12	170	2	170	2	170	2	f	+	+	0	2	52	1	0	0	1	16.4	A
H17-13	164	2	164	2	164	2	f	+	+	0	3	38	0.8	0	0	1	18.4	A
H17-14	41	1	80	2	80	2	f	-	-	1	3	36	2.6	1	6	3	23.6	B
H17-15	19	2	19	2	19	2	f	+	+	0	1	80	0.5	0	0	1	22.9	A
H17-16	153	2	153	2	153	2	f	+	+	1	1	36	1	0	0	1	17.4	A
H17-17	170	2	170	2	170	2	f	-	-	0	3	41	1.1	0	0	1	15.6	B
H17-19	169	2	169	2	169	2	f	+	-	0	1	63	1.5	0	0	1	25.5	A
H17-20	91	2	91	2	91	1	g	-	-	0	3	75	0.6	0	0	1	21.9	B
H17-22	162	2	162	2	162	2	f	+	-	0	3	68	0.7	0	0	1	34.7	A
H17-23	85	2	85	2	85	1	g	-	-	0	2	82	0.7	0	0	1	24.4	B
H17-24	168	2	168	2	168	2	f	+	+	0	1	41	1.2	0	0	1	19.3	A
H17-25	168	2	168	2	168	2	f	+	-	1	2	58	5.5	1	9	3	23.9	A
H17-27	12	1	27	1	27	1	f	-	-	0	3	75	2	1	2	2	20	B
H17-28	168	2	168	2	168	2	g	+	-	1	3	67	1.8	1	5	3	26.2	A
H17-30	168	2	168	2	168	2	f	-	-	0	3	42	0.9	0	0	1	23.7	B
H17-32	85	2	132	2	132	2	f	+	-	0	2	70	1.1	0	0	1	22.2	A
H17-33	167	2	167	2	167	2	f	+	+	0	1	57	1.2	1	2	2	17.7	A
H17-34	165	2	165	2	165	2	f	+	+	0	1	46	1.1	1	1	2	22.3	A
H17-36	26	1	38	1	38	1	f	+	-	0	3	52	1	0	0	1	19	A
H17-38	164	2	164	2	164	2	f	+	+	0	2	49	2.6	1	1	2	18.2	A
H17-39	109	1	163	1	163	1	f	+	-	1	2	64	3.3	0	0	2	19.6	A
H17-40	128	2	128	2	129	2	g	-	-	0	3	34	1.1	0	0	1	23.4	B			対側乳がん2016(h28).6 (opなし) 2019.7死
H17-41	165	2	165	2	165	2	f	+	+	0	3	52	1.1	1	3	2	30.2	A
H17-43	165	2	165	2	165	2	f	+	+	0	2	71	2.4	0	0	2	34.6	A
H17-44	79	2	79	2	79	2	f	+	-	0	2	52	3.3	0	0	2	24.8	A
H17-45	140	2	140	2	140	2	f	+	-	0	3	62	1	0	0	1	17.5	A
H17-46	100	2	100	2	100	1	f	+	+	0	2	70	1	0	0	1	23.5	A
H17-47	164	2	164	2	164	2	f	+	-	0	2	46	2.1	0	0	2	22.1	A
H17-49	163	2	163	2	163	2	f	-	-	0	3	54	3.1	0	0	2	24	B
H17-50	145	2	145	2	145	2	f	+	-	0	1	51	0.6	0	0	1	21.5	A
H17-51	159	2	159	2	159	2	f	+	-	0	1	58	1.6	0	0	1	22.6	A
H17-52	156	2	156	2	156	2	f	+	+	1	2	43	1.8	1	3	2	19.4	A
H17-53	163	2	163	2	163	2	f	+	+	0	2	66	1.7	0	0	1	25.6	A
H17-54	163	2	163	2	163	2	f	+	-	0	3	64	1.3	0	0	1	19	A
H17-55	24	2	24	2	24	2	g	+	+	0	2	75	0.9	0	0	1	19.5	A
H17-56	20	1	152	1	152	1	f	-	-	1	1	31	3.7	1	4	3	21.5	B
H17-57	162	2	162	2	162	2	f	+	+	1	2	59	1.4	1	1	2	27.3	A
H17-58	162	2	162	2	162	2	f	-	-	0	3	59	0.8	1	8	3	24.2	B
H17-59	162	2	162	2	162	2	f	+	+	0	2	72	1.1	0	0	1	23.6	A
H18-01	.	.	.	.	.	.	f	+	-	0	3	54	5.3	1	2	3	28.1	A
H18-02	73	2	73	2	73	2	g	+	+	0	3	67	1.7	0	0	1	27	A
H18-04	158	2	158	2	158	2	f	-	-	0	3	56	2.1	0	0	2	22.3	B
H18-05	62	2	62	2	62	2	f	+	+	0	3	45	2.5	0	0	2	23	A
H18-06	69	1	92	1	92	1	f	+	+	1	3	44	4.4	1	20	3	20.4	A
H18-08	156	2	156	2	156	2	f	+	+	1	2	49	0.7	0	0	1	23.1	A
H18-09	121	2	121	2	121	2	f	+	-	0	3	55	2.3	0	0	2	24.3	A
H18-10	159	2	159	2	159	2	f	+	+	1	3	53	.	0	0		23.1	A
H18-11	57	2	57	2	57	2	f	+	-	0	3	35	1.6	0	0	1	22.4	D
H18-12	156	2	156	2	156	2	f	+	-	0	2	64	0.5	0	0	1	21.5	D
H18-13	157	2	157	2	157	2	f	-	-	1	3	58	1.2	1	4	3	25.6	C
H18-15	157	2	157	2	157	2	f	+	+	0	2	55	1.8	1	3	2	27.1	A
H18-16	17	2	17	2	17	2	g	+	+	0	2	45	1.4	0	0	1	19.6	A
H18-18	155	2	155	2	155	2	f	+	-	0	2	65	2	1	4	3	26.6	D
H18-19	23	1	86	1	86	1	f	-	-	0	3	30	1.7	1	5	3	21.9	C
H18-20	34	1	65	1	65	1	f	-	-	0	3	48	2.5	0	0	2	34	C
H18-21	10	1	27	1	27	1	f	-	-	1	3	57	1.2	1	4	3	19.8	C
H18-23	156	2	156	2	156	2	f	+	-	0	1	59	1.8	0	0	1	26.3	A
H18-27	96	1	96	2	96	1	g	+	-	0	1	73	1.2	0	0	1	22.8	A
H18-28	54	2	54	2	54	2	f	+	-	0	3	81	1.7	0	0	1	29.2	A
H18-31	56	2	56	2	56	2	g	+	+	0	3	60	1.7	1	1	2	31.6	D
H18-32	14	2	14	2	14	2	f	+	+	0	3	73	1.2	0	0	1	23.1	A
H18-33	155	2	155	2	155	2	f	+	+	1	3	42	1.2	1	6	3	21.5	D
H18-34	113	2	113	2	113	2	g	-	-	0	2	51	0.1	0	0	1	24.6	B
H18-35	152	2	152	2	152	2	g	+	-	0	3	53	0.5	0	0	1	23.1	A
H18-37	155	2	155	2	155	2	f	+	+	0	3	84	1.2	0	0	1	22.4	A
H18-39	108	1	111	2	111	2	f	+	+	1	3	45	5.1	1	11	3	27.4	A
H18-40	15	1	26	1	26	1	f	+	-	0	3	45	3.2	1	5	3	24.7	D
H18-41	147	2	147	2	147	2	f	+	+	0	1	55	1.3	0	0	1	20.6	A
H18-44	13	1	71	2	71	1	f	-	-	0	3	51	4.1	0	0	2	26.7	C
H18-46	152	2	152	2	152	2	f	+	+	0	3	39	2.9	0	0	2	23.6	A
H18-47	152	2	152	2	152	2	g	+	-	0	3	53	1.9	1	6	3	19.1	A
H18-49	128	2	128	2	128	2	g	+	-	0	3	75	0.7	0	0	1	21.1	D
H18-51	89	1	122	1	122	1	f	+	+	0	3	47	1.1	0	0	1	17.8	D
H18-52	144	2	144	2	144	2	g	-	-	0	3	57	0.2	0	0	1	21	C
H18-54	150	2	150	2	150	2	f	+	+	1	2	35	1.2	1	1	2	30.4	A
H18-55	75	2	75	2	75	2	f	.	.	0	3	34	1.4	1	1	2	27.6	.
H18-56	107	1	150	2	150	2	f	+	+	1	2	73	1.5	0	0	1	23.6	A
H18-57	147	2	147	2	147	2	f	-	-	0	2	48	1.5	0	0	1	21	B
H18-58	81	2	97	2	97	1	f	-	-	1	3	27	4.2	1	7	3	21.2	C
H18-60	36	2	36	2	36	2	g	-	-	1	3	50	1.4	1	3	2	24.4	B
H18-61	141	1	141	2	141	1	f	+	+	0	2	67	0.8	0	0	1	21.5	A			2018/9 死亡(新聞）
H19-01	149	2	149	2	149	2	f	+	+	0	1	47	2.3	1	1	2	24.5	A
H19-02	149	2	149	2	149	2	f	+	+	0	2	38	0.4	0	0	1	19.4	A
H19-07	144	2	144	2	144	2	f	+	+	0	2	64	0.4	0	0	1	23.3	A
H19-08	134	1	148	2	148	2	f	+	+	0	3	54	1.5	1	1	2	21.1	A
H19-09	135	1	135	2	45	2	f	+	-	1	2	43	1.9	0	0	1	27.9	A
H19-10	146	2	146	2	146	2	f	+	-	0	3	51	2.3	1	3	2	17.7	A
H19-11	21	1	59	2	59	2	g	-	-	0	3	70	0.8	0	0	1	22.7	C
H19-13	134	2	134	2	134	2	f	-	-	0	3	58	6.5	0	0	2	21.8	B
H19-15	145	2	145	2	145	2	f	+	+	0	1	40	0.7	0	0	1	27	A
H19-16	120	1	146	2	146	2	f	+	+	1	3	46	4.8	1	4	3	21.8	A
H19-17	146	2	146	2	146	2	g	-	-	0	3	73	1.3	0	0	1	25.4	C
H19-18	94	1	94	1	94	1	g	+	-	0	1	86	1.4	0	0	1	.	A
H19-20	144	2	144	2	144	2	g	-	-	0	3	66	0.7	0	0	1	15.6	B
H19-21	42	1	54	1	54	1	f	+	-	1	3	79	2.8	1	14	3	20.9	A
H19-22	145	2	145	2	145	2	f	+	+	1	1	39	0.4	0	0	1	24.9	A
H19-23	76	2	76	2	76	2	f	-	-	0	3	50	2.1	0	0	2	30	B
H19-26	123	2	123	2	123	2	f	-	-	0	3	64	1.5	1	1	2	26.8	B
H19-27	144	2	144	2	144	2	f	+	-	0	1	53	0.8	0	0	1	20.8	A
H19-28	81	1	126	1	126	1	g	+	+	0	2	56	1.9	0	0	1	33.2	A
H19-30	144	2	144	2	144	2	f	+	-	0	2	70	1.8	0	0	1	29.8	A
H19-31	144	2	144	2	144	2	f	+	+	0	1	56	1.3	0	0	1	27.7	A
H19-32	142	2	142	2	142	2	f	+	-	1	3	51	3.2	1	1	2	18.6	A
H19-35	15	1	108	2	108	2	f	+	+	0	3	71	3	1	3	2	23.7	A
H19-37	76	2	76	2	76	2	f	-	-	0	3	56	2.4	0	0	2	24.7	C
H19-38	142	2	142	2	142	2	f	+	-	1	2	58	0.8	0	0	1	25.5	A
H19-39	87	2	87	2	87	2	f	+	-	0	1	82	1.4	0	0	1	23.3	A
H19-40	139	2	139	2	139	2	f	-	+	0	3	59	0.9	0	0	1	24.4	A
H19-41	56	2	56	2	56	2	g	-	-	0	2	64	0.3	0	0	1	13.6	B
H19-42	142	2	142	2	142	2	f	+	-	1	3	53	3.4	0	0	2	21.8	A
H19-43	142	2	142	2	142	2	f	+	+	0	3	56	0.9	1	2	2	20.8	A
H19-44	110	1	141	2	141	2	f	+	+	1	3	57	2.3	1	10	3	24.3	A
H19-49	141	2	141	2	141	2	g	+	+	0	1	46	0.2	1	1	2	19.7	A
H19-50	29	2	29	2	29	2	f	+	+	0	2	36	3.5	0	0	2	17.6	A
H19-51	47	2	47	2	47	2	f	+	-	0	2	44	0.8	0	0	1	20.2	A
H19-52	107	2	107	2	107	2	f	-	-	1	2	52	0.7	0	0	1	21	B
H19-53	133	2	133	2	133	2	g	+	+	0	2	51	0.5	0	0	1	20.1	A
H19-54	139	2	139	2	139	2	f	+	+	1	1	69	1.6	0	0	1	21.1	A
H19-55	132	2	132	2	132	2	g	-	-	0	3	36	0.6	0	0	1	27.2	B
H19-56	72	2	72	2	72	2	f	+	-	0	2	62	3.2	1	2	2	31.6	A
H19-57	85	2	85	2	85	2	f	+	+	0	2	66	0.8	0	0	1	23.4	A
H19-58	83	2	83	2	83	2	f	-	-	0	3	41	3.5	0	0	2	25.1	B
H19-60	11	1	50	1	50	1	f	+	-	0	2	55	3.9	0	0	2	31.6	A
H19-61	138	2	138	2	138	2	g	-	-	1	3	64	0.7	0	0	1	19.3	C
H19-62	27	1	77	1	77	1	f	+	+	0	3	58	2.9	1	16	3	26.9	A
H19-63	16	1	16	2	16	1	f	+	-	0	2	73	0.9	0	0	1	25.3	A
H19-64	135	2	135	2	135	2	f	-	-	0	3	60	1.3	0	0	1	29.1	C
H19-66	138	2	138	2	138	2	f	+	+	0	1	58	1.6	0	0	1	24.8	A
H19-67	86	2	86	2	86	2	f	+	+	0	1	66	0.3	0	0	1	24.4	A
H20-02	134	2	134	2	134	2	g	+	+	0	2	43	0.9	0	0	1	18.5	A
H20-03	.	.	20	1	20	1	f	+	+	1	3	74	4	1	4	3	26.3	A
H20-04	112	2	112	2	112	2	f	-	-	0	2	56	3.3	0	0	2	24.4	B
H20-06	121	2	121	2	121	2	f	+	-	0	1	71	0.1	0	0	1	21.1	A
H20-07	135	2	135	2	135	2	f	+	+	0	1	66	0.9	0	0	1	24.2	A
H20-09	135	2	135	2	135	2	g	+	+	0	1	37	0.1	0	0	1	19.5	A
H20-10	127	2	127	2	127	2	g	-	-	0	2	59	0.1	0	0	1	17.8	B
H20-12	120	2	120	2	120	2	g	-	-	0	2	59	1.4	0	0	1	25.6	B
H20-13	134	2	134	2	134	2	g	-	-	0	3	74	0.9	0	0	1	20.1	B
H20-14	133	2	133	2	133	2	f	+	+	1	3	41	1.7	0	0	1	21.2	A
H20-15	37	2	37	2	37	2	g	-	-	0	3	52	1.7	0	0	1	25.9	B
H20-16	134	2	134	2	134	2	f	+	-	0	1	47	1.8	0	0	1	20.3	A
H20-17	133	2	133	2	133	2	f	+	-	1	2	54	0.9	0	0	1	20	A
H20-18	92	2	92	2	92	2	f	+	-	0	2	77	1.6	0	0	1	27.9	A
H20-19	129	2	129	2	129	2	f	-	-	0	3	42	3.9	0	0	2	22.2	C
H20-20	90	2	90	2	110	1	f	-	-	0	3	64	1.4	0	0	1	32.2	B
H20-22	132	2	132	2	132	2	f	+	+	1	1	67	1.6	1	3	2	23.6	A
H20-23	132	2	132	2	132	2	f	+	+	0	1	57	1.3	0	0	1	23.2	A
H20-24	109	2	109	2	109	2	f	+	+	0	1	71	2.7	1	4	3	26.7	A
H20-25	101	2	101	2	101	2	f	+	+	0	2	45	1.3	1	3	2	25.7	A
H20-26	124	1	131	2	131	2	f	+	+	1	1	64	1.8	0	0	1	23.3	A
H20-27	128	2	128	2	128	2	g	+	+	0	3	50	1.1	0	0	1	21.9	D
H20-28	127	2	127	2	127	2	f	-	-	0	3	58	2.1	0	0	2	21.6	C
H20-29	78	1	130	2	130	2	f	+	-	1	3	63	2.4	1	2	2	25.8	A
H20-31	127	2	127	2	127	2	f	+	+	0	2	53	1.7	0	0	1	.	A
H20-32	53	2	53	2	53	2	g	-	-	0	3	75	0.4	0	0	1	26.3	B
H20-33	6	1	36	1	36	1	f	+	+	0	2	39	3	1	2	2	23.2	A
H20-34	90	2	90	2	90	2	f	+	-	1	2	66	1.1	1	1	2	17.6	A
H20-35	121	2	121	2	121	2	f	+	-	0	3	68	2.1	0	0	2	22.1	A
H20-37	16	1	44	1	44	1	f	-	-	1	3	44	4.4	1	10	3	22.3	B
H20-38	126	2	126	2	126	2	f	+	-	0	2	66	1.4	0	0	1	18.3	A
H20-39	42	2	42	2	42	2	f	+	-	0	1	81	1.1	0	0	1	23.1	A
H20-40	52	2	52	2	83	1	f	-	-	0	2	85	1.5	.	.		18.7	B
H20-41	119	2	119	2	119	2	f	+	+	0	2	54	1.2	0	0	1	22.5	A
H20-42	128	2	128	2	128	2	f	+	-	0	2	55	0.4	0	0	1	21.5	A
H20-43	120	2	120	2	120	2	f	+	+	0	3	50	1.3	0	0	1	28.3	A
H20-44	43	1	43	2	43	2	f	+	-	1	3	83	2.7	1	3	2	25.1	A
H20-45	12	2	18	2	18	2	g	-	-	0	1	61	1.5				25.2	B
H20-46	127	2	127	2	127	2	f	-	-	0	3	49	3.4	0	0	2	22.6	B
H20-47	125	2	125	2	125	2	f	+	+	0	1	46	0.6	0	0	1	17.7	A
H20-48	123	2	123	2	123	2	f	+	+	0	1	71	1	0	0	1	22.4	A
H20-50	123	2	123	2	123	2	f	+	+	0	1	73	0.6	0	0	1	20.8	A
H20-51	120	2	120	2	120	2	f	+	-	0	2	59	3.2	0	0	2	20.2	A
H20-52	101	1	126	2	126	2	f	+	+	1	3	74	1.1	1	3	2	19.8	A
H20-53	120	2	120	2	120	2	f	+	-	0	3	59	2.7	1	7	3	18.1	D
H21-01	121	2	121	2	121	2	f	+	+	1	2	68	1.9	1	2	2	28	A
H21-03	121	2	121	2	121	2	f	+	+	0	1	34	0.4	0	0	1	27.2	A
H21-05	111	2	111	2	111	2	f	+	+	0	2	62	2	1	3	2	27	A
H21-08	115	2	115	2	115	2	f	+	-	0	2	65	2	0	0	1	23.7	A
H21-10	45	2	45	2	59	1	f	+	+	0	3	83	1.8	0	0	1	26	A
H21-11	53	1	53	2	53	1	f	-	-	0	2	75	4.8	0	0	2	25.5	B
H21-13	120	2	120	2	120	2	f	-	-	0	3	47	1.5	1	3	2	19.8	C
H21-14	120	2	120	2	120	2	f	+	+	1	2	40	1.6	0	0	1	22.3	A
H21-15	38	1	56	1	56	1	f	-	-	1	3	61	4.1	1	12	3	20.8	C
H21-16	13	1	16	1	16	1	f	-	-	1	3	79	3	1	1	2	20.8	B
H21-17	121	2	121	2	121	2	f	+	+	0	1	44	0.5	0	0	1	18.6	A
H21-19	78	2	78	2	78	2	f	+	+	0	2	56	1.2	1	1	2	24.3	A
H21-20	120	2	120	2	120	2	f	-	-	0	3	58	1.6	0	0	1	26.7	C
H21-21	121	2	121	2	121	2	f	-	-	0	3	65	1.3	0	0	1	19.7	B
H21-23	121	2	121	2	121	2	f	+	+	0	1	67	2.7	1	4	3	25.6	A
H21-24	111	2	111	2	111	2	f	-	-	0	2	77	2	0	0	1	22.8	B
H21-27	120	2	120	2	120	2	f	+	+	0	3	71	1.8	0	0	1	22.3	A
H21-28	79	1	112	1	112	1	f	+	-	1	2	80	0.4	1	7	3	23.3	A
H21-29	73	2	120	2	120	2	g	+	+	0	1	52	0.04	0	0	1	17.6	A
H21-30	120	2	120	2	120	2	f	+	+	0	2	46	0.7	0	0	1	19.1	A
H21-31	.	.	.	.	.	.	g	+	-	0	1	84	0.7	0	0	1	25.1	A
H21-32	.	.	.	.	.	.	f	+	-	1	3	84	3.3	1	1	2	28.1	A
H21-33	58	2	58	2	58	2	f	+	+	0	1	46	0.7	0	0	1	21.1	A
H21-34	.	.	.	.	.	.	g	+	-	0	1	83	1.2	0	0	1	19.1	A
H21-35	119	2	119	2	119	2	f	+	+	1	2	47	1.4	1	1	2	19.1	A
H21-36	17	1	25	2	25	1	f	-	-	0	3	79	1.7	1	1	2	32.3	B
H21-37	118	2	118	2	118	2	f	+	+	1	3	50	1.5	1	1	2	19.7	A
H21-38	114	2	114	2	114	2	f	+	-	0	1	57	1.2	0	0	1	21.4	A
H21-39	118	2	118	2	118	2	g	-	-	0	2	61	1	0	0	1	21.4	C
H21-40	.	.	.	.	.	.	f	+	-	1	2	82	2.6	0	0	2	22.3	A
H21-41	118	2	118	2	118	2	f	+	-	0	1	55	1	0	0	1	22.9	A
H21-42	113	2	113	2	113	2	f	-	-	0	3	45	1.4	0	0	1	23.5	B
H21-43	9	1	29	1	29	1	f	+	-	1	3	78	10	1	6	3	27.9	A
H21-45	116	2	116	2	116	2	f	+	+	0	1	68	2.6	1	1	2	26.8	A
H21-47	110	2	110	2	110	2	f	+	+	0	1	74	1.4	1	1	2	27.3	A
H21-48	116	2	116	2	116	2	f	+	+	0	1	60	1.7	0	0	1	.	A
H21-49	60	2	60	2	60	2	f	-	-	0	2	67	2.2	0	0	2	20.2	C
H21-50	83	1	97	2	97	2	f	+	+	0	2	81	1.1	1	1	2	.	A
H21-51	100	2	100	2	100	2	g	+	+	0	3	48	1.4	0	0	1	20.8	A
H21-52	35	2	35	2	35	2	f	+	-	0	3	46	1.9	0	0	1	20.4	A
H21-54	114	2	114	2	114	2	f	+	+	0	2	48	1.4	1	5	3	22.4	A
H21-55	4	1	27	2	27	2	f	-	-	1	3	65	5.4	1	14	3	23.3	B
H21-56	114	2	114	2	114	2	f	+	+	0	1	58	0.5	0	0	1	19.8	A
H21-57	114	2	114	2	114	2	f	+	-	0	2	60	2	0	0	1	19.8	A
H22-01	48	1	48	2	48	1	f	+	+	0	3	81	1.8	0	0	1	24.3	A
H22-03	113	2	113	2	113	2	f	+	+	0	1	46	1.2	0	0	1	20.3	A
H22-04	113	2	113	2	113	2	f	+	-	0	1	54	0.5	0	0	1	20.5	A
H22-05	111	2	111	2	111	2	f	+	+	0	1	69	0.8	0	0	1	26.6	A
H22-06	104	2	104	2	104	2	f	+	-	0	2	58	1.1	0	0	1	22.9	A
H22-07	112	2	112	2	112	2	f	+	+	0	2	44	1	0	0	1	19.1	A
H22-08	110	2	110	2	110	2	f	+	+	0	1	58	1.2	0	0	1	23.4	A
H22-11	95	1	102	2	102	1	f	+	+	0	1	72	2.8	0	0	2	30.6	A
H22-12	111	2	111	2	111	2	f	+	+	1	1	56	0.7	0	0	1	23.2	A
H22-13	111	2	111	2	111	2	f	-	-	1	3	55	1.8	0	0	1	23.3	C
H22-14	109	2	109	2	109	2	f	+	+	0	2	59	0.8	0	0	1	26.8	A
H22-15	81	2	81	2	81	2	g	+	+	0	1	48	.	0	0		19	A
H22-16	111	2	111	2	111	2	g	+	-	0	1	63	0.2	0	0	1	25.4	A
H22-17	110	2	110	2	110	2	g	-	-	0	1	30	.	0	0		21.2	.
H22-21	68	1	97	1	97	1	f	+	+	0	2	41	1.1	1	1	2	19.7	A
H22-23	109	2	109	2	109	2	f	+	+	1	3	43	1.1	1	3	2	21.8	A
H22-24	109	2	109	2	109	2	f	+	+	1	2	46	5.2	1	12	3	22.2	A
H22-25	31	2	31	2	31	2	g	-	-	0	3	61	0.4	0	0	1	19.1	B
H22-26	109	2	109	2	109	2	f	+	+	0	1	51	1.5	1	1	2	22.2	A
H22-27	109	2	109	2	109	2	f	+	+	1	1	47	1.7	1	2	2	30	A
H22-28	108	2	108	2	108	2	f	+	-	0	3	49	0.1	0	0	1	20	D
H22-29	107	2	107	2	107	2	f	+	+	0	1	75	1	0	0	1	20.7	A
H22-30	13	1	29	1	29	1	f	-	-	1	2	67	4.3	1	9	3	21.3	C
H22-31	46	1	46	2	46	1	f	+	+	1	2	85	1.8	1	1	2	18.4	A
H22-32	85	2	85	2	85	2	f	+	+	1	3	74	1.1	0	0	1	23.7	A
H22-33	105	2	105	2	105	2	f	-	-	0	2	50	1.6	0	0	1	20.1	B
H22-34	107	2	107	2	107	2	f	+	-	0	2	56	0.7	0	0	1	29.9	A
H22-36	71	1	100	1	100	1	f	-	-	0	3	56	2.2	0	0	2	21	B
H22-37	59	2	59	2	59	2	g	+	+	0	3	53	0.4	0	0	1	23.1	A
H22-39	105	2	105	2	105	2	g	+	+	0	1	33	2.6	0	0	2	18.8	A
H22-40	84	1	95	2	95	2	f	+	+	0	3	80	1.9	1	1	2	25.7	A
H22-41	100	2	100	2	100	2	f	+	-	1	2	58	3.9	0	0	2	19.9	A
H22-42	72	2	72	2	72	2	f	+	-	0	.	80	3.3	0	0	2	.	A
H22-43	99	2	99	2	99	2	f	-	-	1	2	73	1.9	1	6	3	26.7	C
H22-45	81	1	81	2	81	1	f	+	+	0	1	82	1.2	0	0	1	24.4	A
H22-46	53	2	53	2	53	2	f	+	+	1	1	82	0.7	0	0	1	17.7	A
H22-47	59	2	59	2	59	2	f	+	+	0	3	77	1.8	0	0	1	23.3	A
H22-50	105	2	105	2	105	2	f	-	-	1	3	58	1.5	0	0	1	22.5	B
H22-52	102	2	102	2	102	2	f	+	+	0	1	72	1.8	0	0	1	21.2	A
H22-54	96	2	96	2	96	2	g	-	-	0	1	80	1.5	0	0	1	23	B
H22-55	104	2	104	2	104	2	f	+	+	0	1	72	0.8	0	0	1	25.9	A
H22-62	70	2	70	2	70	2	f	-	-	0	2	67	1.5	0	0	1	23.5	B
H22-63	97	2	97	2	97	2	f	+	+	1	1	52	3.4	1	1	2	21.8	A
H22-64	101	2	101	2	101	2	f	-	-	1	3	68	2.9	0	0	2	21.4	C
H22-65	17	1	19	1	19	1	f	-	-	1	3	70	3.4	1	8	3	23.3	B
H22-66	103	2	103	2	103	2	g	-	-	0	3	59	1.5	0	0	1	25.6	B
H22-68	103	2	103	2	103	2	g	-	-	0	3	49	1.8	0	0	1	28.3	B
H22-69	98	2	98	2	98	2	f	+	+	0	2	66	0.6	0	0	1	22.4	A
H22-70	28	2	28	2	28	2	f	+	+	1	2	72	1.1	0	0	1	22.8	A
H22-72	14	1	96	2	96	2	f	-	-	1	3	63	2.6	1	3	2	26.7	C
H22-73	102	2	102	2	102	2	f	+	+	0	2	71	3.6	0	0	2	35.1	A
H22-74	96	2	96	2	96	2	g	-	-	0	2	62	1	0	0	1	21.8	C
H23-04	61	2	61	2	61	2	f	+	-	0	1	84	2.4	0	0	2	20.9	A
H23-06	100	2	100	2	100	2	g	+	-	0	1	60	0.08	0	0	1	18.9	A
H23-08	98	2	98	2	98	2	f	+	+	0	3	62	3.1	1	1	2	35.5	A
H23-09	91	1	91	2	91	1	f	-	-	0	2	72	2.2	1	5	3	22.5	C
H23-11	100	2	100	2	100	2	f	+	+	1	2	63	1.6	1	2	2	22.2	A
H23-12	70	2	70	2	70	2	f	+	+	0	1	52	1.2	0	0	1	19.5	A
H23-15	98	2	98	2	98	2	f	+	+	0	2	67	0.7	0	0	1	23.1	A
H23-16	97	2	97	2	97	2	g	+	-	0	1	73	0.4	0	0	1	16.6	A
H23-17	96	2	96	2	96	2	g	-	-	0	3	56	0.8	0	0	1	24.4	C
H23-18	99	2	99	2	99	2	f	+	+	1	2	37	4.4	1	14	3	18.4	A
H23-19	99	2	99	2	99	2	f	+	+	1	.	43	3.4	1	30	3	27.6	A
H23-23	99	2	99	2	99	2	f	+	-	1	1	74	2.3	1	1	2	24.8	A
H23-27	94	2	94	2	94	2	f	+	+	0	1	38	1.1	1	2	2	20.5	A
H23-28	98	2	98	2	98	2	f	+	+	1	1	51	2.1	1	13	3	21.8	A
H23-30	97	2	97	2	97	2	f	+	+	1	1	66	1.5	0	0	1	25	A
H23-31	97	2	97	2	97	2	f	+	+	1	.	54	3.3	0	0	2	33.8	A
H23-32	92	2	92	2	92	2	f	-	-	1	2	64	.	.	.		20	B
H23-33	94	2	94	2	94	2	f	-	-	0	3	61	.	1	1		21.2	B
H23-34	96	2	96	2	96	2	f	+	-	1	3	64	5.3	1	9	3	16.6	A
H23-35	96	2	96	2	96	2	f	+	+	0	1	49	1.3	0	0	1	23.3	A
H23-36	72	2	72	2	72	2	g	-	-	1	3	83	4.4	1	1	2	20.9	B
H23-38	96	2	96	2	96	2	g	-	-	1	3	62	2.2	0	0	2	17.2	B
H23-39	39	1	43	1	43	1	f	+	-	0	2	62	3	0	0	2	27.5	A
H23-40	95	2	95	2	95	2	g	+	+	0	2	76	0.6	0	0	1	30.2	A
H23-41	62	2	62	2	62	2	f	+	-	0	1	70	1	0	0	1	21.4	A
H23-42	65	2	65	2	65	2	g	+	-	1	3	56	0.8	1	1	2	22	A
H23-43	81	1	95	2	95	2	f	+	-	1	2	59	3.6	0	0	2	20.4	A
H23-44	95	2	95	2	95	2	f	+	-	1	2	57	2.7	1	4	3	32.1	A
H23-45	95	2	95	2	95	2	g	+	+	0	1	43	0.5	0	0	1	20.6	A
H23-46	94	2	94	2	94	2	g	+	-	0	1	44	0.5	0	0	1	18.4	A
H23-47	94	2	94	2	94	2	g	+	-	0	2	68	0.9	0	0	1	24.4	A
H23-48	64	2	64	2	64	2	f	+	+	1	1	48	5	1	13	3	21.2	A
H23-51	94	2	94	2	94	2	f	+	+	1	3	82	2.1	1	5	3	26.4	D
H23-52	64	2	64	2	64	2	g	+	+	0	2	61	1.2	0	0	1	32.4	A
H23-53	94	2	94	2	94	2	f	+	+	0	2	70	1.9	0	0	1	22.1	A
H23-54	76	2	76	2	76	2	f	+	-	0	1	82	1.1	1	1	2	25.8	A
H23-57	93	2	93	2	93	2	f	+	+	1	2	51	1.5	1	3	2	21.7	A
H23-59	89	2	89	2	89	2	f	+	-	0	2	69	1.3	0	0	1	27.3	D
H23-60	23	1	42	1	42	1	f	+	+	1	2	35	2.5	1	19	3	23.1	A
H23-62	92	2	92	2	92	2	g	+	+	0	2	47	0.7	0	0	1	21.4	.
H23-65	14	1	46	1	46	1	f	-	-	1	3	55	5.9	1	2	3	22.8	B
H23-67	91	2	91	2	91	2	f	+	-	0	2	60	2.2	1	1	2	17.7	A
H23-68	83	2	83	2	83	2	f	+	+	0	1	75	1.3	0	0	1	25.3	A
H23-69	91	2	91	2	91	2	f	+	-	1	3	64	1.9	0	0	1	31	A
H23-70	91	2	91	2	91	2	f	+	+	1	2	56	1.9	0	0	1	26.7	A
H23-72	91	2	91	2	91	2	f	-	-	1	3	45	.	.	.		22.4	C
H23-75	90	2	90	2	90	2	f	+	+	0	2	81	4.5	0	0	2	22.6	A
H23-76	90	2	90	2	90	2	g	+	+	1	1	65	0.2	0	0	1	21.9	A
H23-78	90	2	90	2	90	2	f	-	-	0	2	45	1	0	0	1	27.4	B
H23-79	90	2	90	2	90	2	f	+	+	1	3	40	2.7	0	0	2	20.3	A
H24-01	89	2	89	2	89	2	f	+	+	1	3	50	1.4	1	1	2	23.1	A
H24-02	13	1	89	2	89	2	f	+	+	1	2	48	4.6	1	1	2	20.6	A
H24-04	89	2	89	2	89	2	f	+	+	0	1	70	1.1	0	0	1	26.5	A
H24-06	89	2	89	2	89	2	f	+	+	0	1	42	1.6	0	0	1	28.4	A
H24-07	88	2	88	2	88	2	f	+	+	1	3	47	2.9	0	0	2	20.2	A
H24-09	88	2	88	2	88	2	f	+	+	0	2	59	1.9	0	0	1	23.4	.
H24-11	45	2	45	2	45	2	f	+	+	1	3	34	4.7	1	5	3	21.5	A
H24-12	16	2	22	2	22	1	g	-	-	1	3	61	1.8	0	0	1	29.3	C
H24-13	88	2	88	2	88	2	g	-	-	0	3	73	2.1	0	0	2	25.5	C
H24-14	88	2	88	2	88	2	f	+	+	1	2	59	1	0	0	1	25	A
H24-15	88	2	88	2	88	2	f	+	+	0	1	45	2.6	0	0	2	32.4	A
H24-16	19	1	50	1	50	1	f	-	-	1	3	57	1.5	1	3	2	22.7	C
H24-17	87	2	87	2	87	2	f	+	-	1	3	56	4.7	1	7	3	23.1	D
H24-18	87	2	87	2	87	2	g	-	-	0	3	65	0.3	0	0	1	23.6	B
H24-20	87	2	87	2	87	2	f	-	-	0	3	52	2.1	0	0	2	26.2	B
H24-21	30	1	59	1	59	1	f	+	+	1	1	50	7.1	1	5	3	26.7	A
H24-24	86	2	86	2	86	2	f	+	-	0	1	72	1.2	0	0	1	25.5	A
H24-25	86	2	86	2	86	2	f	+	+	0	2	44	1.7	0	0	1	22.6	A
H24-27	85	2	85	2	85	2	f	+	-	0	1	58	0.7	0	0	1	21.4	A
H24-28	85	2	85	2	85	2	f	-	-	1	3	72	5	0	0	2	26.1	B
H24-29	84	2	84	2	84	2	g	-	-	0	3	45	0.7	0	0	1	20.9	C
H24-30	85	2	85	2	85	2	f	+	-	0	3	72	2	1	1	2	27.5	A
H24-31	60	2	60	2	60	2	f	+	+	0	1	47	0.5	0	0	1	24.1	A
H24-32	37	2	37	2	37	2	f	+	-	0	2	87	1.6	0	0	1	23.7	A
H24-33	84	2	84	2	84	2	f	+	+	0	1	71	1.8	0	0	1	39.2	A
H24-34	84	2	84	2	84	2	g	+	+	0	1	75	1.4	0	0	1	25.6	A
H24-35	84	2	84	2	84	2	f	+	-	0	2	55	1.3	0	0	1	21.4	D
H24-39	54	1	83	2	83	2	f	-	-	1	3	60	2.8	1	5	3	25	C
H24-41	83	2	83	2	83	2	f	+	+	0	1	39	1.1	0	0	1	23.8	A
H24-43	83	2	83	2	83	2	f	+	+	1	3	49	2.1	1	3	2	23.4	A
H24-44	39	1	64	1	64	1	f	+	+	1	3	53	2.3	0	0	2	19.8	A
H24-47	76	2	76	2	76	2	f	-	-	0	1	77	1	0	0	1	21.6	B
H24-48	37	2	37	2	37	2	f	-	-	0	3	78	2.8	0	0	2	23.2	B
H24-49	16	2	16	2	16	2	f	+	+	0	2	47	1.1	0	0	1	22.7	A
H24-50	81	2	81	2	81	2	f	+	+	0	1	46	0.8	0	0	1	21.5	A
H24-51	66	2	66	2	66	1	f	-	-	1	3	85	2.7	0	0	2	16	B
H24-52	81	2	81	2	81	2	f	+	-	0	1	51	1.7	1	1	2	21.2	A
H24-53	32	1	38	1	38	1	f	-	-	0	3	85	1.5	1	1	2	20	B
H24-54	80	2	80	2	80	2	f	+	+	1	1	43	.	0	0		23.3	A
H24-55	80	2	80	2	80	2	f	+	+	1	1	53	1.3	1	1	2	22.4	A
H24-56	80	2	80	2	80	2	f	+	+	1	2	54	1.3	0	0	1	30.8	A
H24-57	80	2	80	2	80	2	f	+	+	1	2	48	2.8	1	3	2	27.4	A
H24-59	63	2	63	2	63	2	f	+	+	1	3	46	1.5	0	0	1	25.2	A
H24-63	72	2	72	2	72	2	f	-	-	0	2	67	0.5	0	0	1	21.1	B
H24-67	79	2	79	2	79	2	f	+	-	0	1	52	2	0	0	1	24.3	A
H24-70	78	2	78	2	78	2	g	+	+	0	1	54	0.3	0	0	1	29.9	A
H24-71	78	2	78	2	78	2	g	-	-	0	2	70	0.9	1	1	2	25.5	B
H24-72	70	2	70	2	70	2	f	-	-	0	2	66	1.4	0	0	1	27.3	B
H24-73	77	2	77	2	77	2	f	+	+	1	3	57	3.4	1	4	3	22.6	A
H24-76	21	1	25	1	25	1	f	-	-	0	2	89	6.6	1	2	3	25	B
H11-09	5	2	5	2	5	2	f	-	-	1		48	4					B
H11-15	117	1	168	1	168	1	f	-	-			58	1.7	0	0	1		C
H11-16	180	2	180	2	180	2	f	-	-	1		51	4.5	1	2	2		B
H11-18	30	2	30	2	30	2	f	-	-			32	2.2	0	0	2		C
H11-26	18	2	18	2	18	2	g	-	-	0	3	27	0.3	0	0	1	22.9	B
H12-01	60	1	72	1	72	1	f	-	-			56	1.4	1	10	3		C
H12-53	223	2	223	2	223	2	f	-	-			45	2.3	0	0	2		C
H13-35	213	2	213	2	213	2	f	-	-			46	3	1	2	2	21.6	B
H13-59	3	2	3	2	3	2	f	-	-		2	76	4					B
H14-01	28	2	28	2	28	2	f	+	-		2	92	8	1	2	3	21.2	A
H14-42	200	2	200	2	200	2	f	+	+	1	2	35	8	1	24	3	23.2	A
H14-45	176	1	176	2	176	1	f	-	-		3	68	2	0	0	1	22.7	B
H15-13	192	2	192	2	192	2	f	-	-		3	58	.	0	0		21.1	B
H15-23	43	2	43	2	43	2	f	+	+		2	77	1.2	0	0	1	20.9	A
H15-49	180	2	180	2	180	2	f	+	+		1	62	0.7	0	0	1	22.2	A
H16-19	13	2	13	2	13	2	g	+	-	0	2	75	2	0	0	1	22.2	A
H16-54	125	1	169	1	169	1	f	+	+		2	55	7	1	2	3	23.5	A
H17-07	87	1	106	1	106	1	f	+	+		2	50	3	1	3	2	23.9	A
H17-18	3	1	14	1	14	1	f	-	-		3	73	13				15.6	B
H17-31	50	1	167	2	167	2	f	-	-	0	1	64	0.8	0	0	1	23.2	B
H17-35	143	2	143	2	143	2	f	+	+	0	1	75	5	1	1	2	19.6	A
H17-37	19	1	23	1	23	1	f	+	-	0	3	59	2.2	1	4	3	22.6	A
H17-42	101	2	143	2	143	2	f	+	+	1	2	38	1.5	0	0	1	16.6	A
H18-14	158	2	158	2	158	2	f	+	-	1	3	68	0.5	1	4	3	24.7	A
H18-36	41	1	90	1	90	1	f	-	-	0	2	56	0.9	0	0	1	21.8	B
H18-43	147	2	147	2	147	2	g	+	-	0	1	49	0.2	0	0	1	19.7	A
H19-19	144	2	144	2	144	2	f	-	-	1	3	48	1.6	1	2	2	22.8	C
H19-24	41	1	76	2	144	2	f	+	+	0	3	60	7	1	5	3	27.3	A
H19-45	84	2	84	2	84	2	f	+	-	0	2	80	2.3	0	0	2	23.1	A
H19-46	141	2	141	2	141	2	f	-	-	0	3	65	9.5	1	9	3	25.8	B
H19-47	141	2	141	2	141	2	f	+	-	0	2	51	1.1	0	0	1	21.4	A
H20-01	132	2	132	2	132	2	f	+	-	0	1	72	1.9	0	0	1	24.3	A
H21-04	46	2	46	2	46	2	f	+	+	0	2	53	1.5	0	0	1	22.7	A
H22-20	152	2	152	2	152	2	f	-	-	0	2	47	1.4	1	7	3	22.8	C
H22-51	6	2	6	2	6	2	f	+	-	0	2	54	1.1	0	0	1	17.9	A
H23-56	59	1	93	2	93	2	f	+	+	1	2	46	2.5	1	21	3	20.3	A
H24-26	35	2	35	2	35	2	f	+	+	0	1	89	4.8	0	0	2	24.4	A
H24-36	29	2	29	2	29	2	g	+	+	0	3	81	2.3	0	0	2	14.8	A
H24-40	83	2	83	2	83	2	f	+	+	0	1	65	0.7	0	0	1	23.1	A
H24-64	19	1	29	2	29	2	f	+	+	1	3	48	5.4	1	23	3	21.2	A
H24-75	77	1	78	2	78	2	f	+	+	1	2	77	6.7	1	1	3	28.4	A
H25-01	8	2	8	2	8	2	f	+	+	0	1	52	1.6	0	0	1	24.9	A
H25-02	74	2	74	2	74	2	f	+	-	1	2	46	1.3	1	2	2	19.7	A
H25-03	38	1	61	1	61	1	f	-	-	1	3	72	2.1	1	1	2	27.4	C
H25-04	23	1	27	1	27	1	f	+	-	1	2	82	5	1	不明		24.1	A
H25-06	75	2	75	2	75	2	f	+	+	1	2	66	1.8	1	11	3	18.8	A
H25-07	75	2	75	2	75	2	f	+	+	0	3	52	1.8	0	0	1	22.8	A
H25-08	74	2	74	2	74	2	f	-	-	0	3	49	3	0	0	2	19.7	B
H25-10	2	2	2	2	2	2	f	-	-	0	3	45	0.7	1	1	2	20	B
H25-11	75	2	75	2	75	2	f	+	+	1	3	63	1.4	1	1	2	23.8	A
H25-12	66	2	66	2	66	2	f	+	+	0	1	81	1.3	0	0	1	24.9	A
H25-13	74	2	74	2	74	2	f	+	+	1	2	69	3.2	1	1	2	26.2	A
H25-14	53	2	53	2	53	2	f	+	+	1	2	65	2.2	1	1	2	24.4	A
H25-15	73	2	73	2	73	2	f	+	+	1	3	50	2.1	1	1	2	23.3	A
H25-16	73	2	73	2	73	2	f	+	+	1	2	59	5.5	1	4	3	19.2	A
H25-18	73	2	73	2	73	2	f	+	+	1	2	37	1.9	0	0	1	23.7	A
H25-19	73	2	73	2	73	2	f	+	+	1	3	54	1.5	0	0	1	30.5	D
H25-20	1	2	1	2	1	2	g	+	+	0	1	82	1.4				18.2	A
H25-22	36	1	72	2	72	2	f	+	+	1	3	56	3.5	1	7	3	26.2	A
H25-23	72	2	72	2	72	2	f	+	+	0	2	52	1.8	0	0	1	24.1	A
H25-24	47	2	47	2	47	2	f	+	+	0	2	75	1.4	0	0	1	28.2	A
H25-26	70	2	70	2	70	2	f	-	-	1	3	67	1.1	0	0	1	28.3	C
H25-27	48	1	71	2	71	2	f	+	-	1	3	29	2.7	1	6	3	21.2	A
H25-29	71	2	71	2	71	2	g	+	-	0	1	68	0.4				24.5	A
H25-32	70	2	70	2	70	2	f	+	+	0	1	59	1.8	0	0	1	23.2	A
H25-35	69	2	69	2	69	2	f	+	-	1	3	62	4.1				21.2	A
H25-38	69	2	69	2	69	2	f	-	-	0	3	40	3.2				24.9	B
H25-39	68	2	68	2	68	2	f	+	-	1	1	73	1.8	1	1	2	18.3	A
H25-40	48	2	48	2	48	2	f	-	-	1	1	80	6	0	0	2	19.5	.
H25-41	68	2	68	2	68	2	f	+	-	0	1	57	0.4	0	0	1	19.5	A
H25-42	68	2	68	2	68	2	f	+	+	0	1	72	0.9	0	0	1	17.5	A
H25-43	31	1	31	1	31	1	f	-	-	1	3	74	2.8	0	0	2	19	B
H25-44	68	2	68	2	68	2	f	-	-	1	2	74	1.3	0	0	1	19.4	B
H25-46	67	1	67	2	67	2	f	+	+	1	3	43	1.7	0	0	1	39.7	A
H25-48	19	1	27	1	27	1	f	+	+	0	3	72	2.5	0	0	2	25.3	A
H25-49	2	2	2	2	2	2	f	+	+	0	3	99	2.1				22.4	A
H25-50	66	2	66	2	66	2	g	+	+	0	1	70	0.5	0	0	1	37.7	A
H26-07	64	2	64	2	64	2	f	+	-	0	2	57	1.2	0	0	1	28.5	A
H26-08	64	2	64	2	64	2	f	+	+	1	3	48	0.9	0	0	1	18.4	A
H26-09	63	2	63	2	63	2	g			0	3	44	0.1	0	0	1	20.6	C
H26-11	62	2	62	2	62	2	f	+	+	1	1	56	1.5	1	3	2	26.9	A
H26-12	61	2	61	2	61	2	f	+	+	1	2	37	0.7	1	1	2	18.8	A
H26-13	61	2	61	2	61	2	f	-	-	1	2	65	4.4	1	11	3	17.6	B
H26-14	61	2	61	2	61	2	f	-	-	1	3	76	1.8	1	25	3	20.3	B
H26-15	60	2	60	2	60	2	f	-	-	0	3	78	1.2	0	0	1	24.5	B
H26-16	61	2	61	2	61	2	f	+	-	1	2	55	1	0	0	1	23.9	A
H26-17	61	2	61	2	61	2	g	+	+	0	1	72	0.3	0	0	1	19.8	A
H26-18	44	2	44	2	44	2	f	+	+	1	3	59	1.8	0	0	1	19.8	A
H26-20	60	2	60	2	60	2	f	-	-	0	2	58	0.7	0	0	1	20.1	B
H26-21	10	1	37	2	37	2	f	-	-	1	3	80	2.3	1	11	3	23.1	B
H26-23	60	2	60	2	60	2	g	-	-	0	3	57	1.5	0	0	1	23.3	B
H26-24	60	2	60	2	60	2	f	+	+	0	1	69	1.7	1	1	2	27.9	A
H26-25	60	2	60	2	60	2	f	+	-	1	1	71	2.9	1	2	2	25.5	A
H26-26	59	2	59	2	59	2	f	-	-	1	3	70	7.1	0	0	2	25.2	B
H26-27	40	1	40	2	40	1	f	+	-	0	3	83	1.7	0	0	1	16.6	A
H26-28	10	1	49	1	49	1	f	+	+	1	3	41	1.5	0	0	1	17.9	A
H26-29	14	1	58	2	58	2	f	+	-	1	2	63	5.4	1	17	3	22.4	A
H26-31	58	2	58	2	58	2	g	-	-	0	3	67	1.9	1	1	2	17.3	B
H26-33	58	2	58	2	58	2	f	+	+	0	3	34	2.4	1	3	2	20.7	A
H26-34	57	2	57	2	57	2	g	+	+	1	3	69	1.6	0	0	1	30.5	A
H26-36	56	2	56	2	56	2	f	+	+	1	2	54	0.5	1	2	2	17.7	A
H26-37	10	2	10	2	10	2	f	+	+	0	2	59	1.8	0	0	1	26.3	A
H26-38	20	2	20	2	20	2	f	+	-	1	2	56	2.3	1	4	3	19.5	A
H26-39	56	2	56	2	56	2	g	-	-	0	3	55	0.1	0	0	1	24.2	C
H26-40	55	2	55	2	55	2	f	+	+	0	1	45	1.1	0	0	1	17.7	A
H26-41	54	2	54	2	54	2	g	-	-	0	3	62	0.2	0	0	1	27.9	C
H26-42	53	2	53	2	53	2	f	+	+	0	2	67	2.1	0	0	2	23.4	A
H26-43	53	2	53	2	53	2	f	+	+	1	2	50	2.2	0	0	2	21.9	A
H26-44	54	2	54	2	54	2	f	+	+	1	2	47	6.6	1	5	3	25.9	A
H26-45	54	2	54	2	54	2	f	+	+	0	1	63	1.5	0	0	1	26	A
H26-49	54	2	54	2	54	2	f	+	+	0	3	47	0.4	0	0	1	20.6	A
patient-	RFS	1:event	BCSS	1:event	OS	1:event	ATI	ER	PGR	ly	grade	Age	pT	n	n:	stage	BMI	subtype
No								+	+				(cm)		number	1,2,3
						1-death	g:ATI-			0:ly-				0:n-				A: HR+/HER2-
						2-alive	f:ATI+			1:ly+				1:n+				B: HR-/HER2-
																		C: HR-/HER2+
																		D: HR+/HER2+
